# Supplementary material for: Application of CoLD-CoP to Detecting Competitively and Cooperatively Binding Ligands
Source: Biomolecules. 2024 Sep 9;14(9):1136. doi: 10.3390/biom14091136 (PMC11430148; doi:10.3390/biom14091136)
Supplement: Supplementary file 1 [file biomolecules-14-01136-s001.zip]

Archive with 1 entries (1 files):
- biomolecules-3108517-supplementary.pdf
